# Supplementary material for: Shuxie-1 Decoction Alleviated CUMS -Induced Liver Injury via IL-6/JAK2/STAT3 Signaling
Source: Front Pharmacol. 2022 Apr 6;13:848355. doi: 10.3389/fphar.2022.848355 (PMC9019685; doi:10.3389/fphar.2022.848355)
Supplement: Supplementary file 3 [file DataSheet2.XLSX]

## Sheet: Sheet1
Figure4E	COL I	Con	0.36	0.206	0.308
		CUMS	2.198	4.807	2.921	4.54	2.124	4.453	4.85	2.902
		CUMS+SXL	0.566	0.733	0.749	0.329	0.386	0.422	0.081	0.278	0.118
		CUMS+SXH	0.108	0.161	0.161	0.378	0.065	0.223	0.63	0.327	0.368
		CUMS+Flu	0.366	0.221	0.124	1.093	0.518	0.434	0.18	0.236	0.384
Figure5A	IL-1β/β-actin	Con	0.833776	1.33195	0.808392	0.432152	0.699552	0.758729
		CUMS	0.865082	1.08855	1.47011	0.559731	0.846532	0.654719
		CUMS+SXL	0.770841	0.980188	0.791385	0.426529	0.65704	0.434285
		CUMS+SXH	0.952447	1.04926	0.596319	0.438227	0.581865	0.535685
		CUMS+Flu	1.09709	1.65227	0.576631	0.495088	0.755343	0.409842
Figure5B	IL-18/β-actin	Con	0.931596	0.68748	0.827583	0.621435
		CUMS	1.21235	1.60186	1.36161	0.618813
		CUMS+SXL	1.07691	0.396966	1.21818	0.692668
		CUMS+SXH	1.57222	0.513923	1.31204	0.72304
		CUMS+Flu	0.796701	2.18403	0.971339	0.442572
Figure5C	TNF-a/β-actin	Con	1.0004	0.588607	1.33277	3.70147
		CUMS	0.715433	0.667027	2.86222	2.33606
		CUMS+SXL	0.707819	0.687347	2.62027	1.24395
		CUMS+SXH	0.58177	0.616747	2.13457	1.43321
		CUMS+Flu	0.620176	0.529114	1.97282	1.42379
Figure6B	P-JAK2/JAK2	Con	1	1	1	1	1	1
		CUMS	1.47	1.23	1.2	1.34	1.71	1.24
		CUMS+SXL	1.40403	0.779668	1.14619	1.02024	1.49425	0.885135
		CUMS+SXH	1.36162	0.710586	0.799162	0.961155	1.36732	0.823194
		CUMS+Flu	1.51572	0.340821	1.17303	1.24904	1.18241	0.381926
Figure6D	COL I	Con	1	1	1	1	1	1
		CUMS	1.65	1.47	1.04	2.13	1.57	1.46
		CUMS+SXL	1.1369	1.12902	1.33766	0.534536	0.496394	1.73652
		CUMS+SXH	0.808806	0.856513	0.896063	1.49768	0.289244	0.569464
		CUMS+Flu	1.31734	1.12978	1.4786	0.528161	1.20131
Figure7A	24H cell viability	Con	0.934452	0.999868	1.06568
		10%rat con serum	0.746531	0.875776	0.885291
		10%rat SX serum	0.821858	1.00344	0.750496
		20%rat con serum	0.698163	0.768336	0.709264
		20%rat SX serum	0.68508	0.756839	0.651777
		40%rat con serum	0.565746	0.607374	0.651381
		40%rat SX serum	0.614114	0.619268	0.509052
		80%rat con serum	0.483679	0.481697	0.433329
		80%rat SX serum	0.446016	0.531651	0.465442
Figure7B	24H cell viability	10%RC	0.963092	1.11978	0.917131	0.835	0.883	0.851	0.779	0.829
		10%SX	1.20543	1.42479	1.29317	1.12573	1.09887	0.982094	1.17413	1.19154	1.27736
		20%SX	0.931755	0.96727	0.91922	0.714675	0.816271	0.840794	0.91791	1.12935	1.28358
		40%SX	0.988162	0.96727	0.892061	0.865317	0.989101	0.941222	1.12065	0.853234	1.27114
		80%SX	0.96727	1.04457	1.04039	0.965745	1.00311	1.07668	0.985075	1.01617	1.00871
Figure7C	24H cell viability	CON	1.01795	1.0279	0.954146
		10uMGlu	1.15785	1.1719	0.957659
		20uMGlu	1.26146	1.44	1.2439
		40uMGlu	1.71863	1.46283	1.15727
		80uMGlu	1.056	1.18771	1.15727
Figure7D	24H cell viability	Con	0.692049	1.02628	1.28167
		200uM CoCl2	0.783693	0.762129	0.76752
		400uM CoCl2	0.634771	0.52628	0.560647
		800uM CoCl2	0.328167	0.313342	0.321429
Figure7E	24H cell viability	Con	0.889177	1.11972	0.991105
		DMSO	0.881023	0.93699	0.799852
		5uM stattic	0.775019	0.880652	0.839511
		10uM stattic	0.323573	0.308006	0.380652
		20uM stattic	0.113047	0.164937	0.141957
Figure8A	IL-6/GAPDH	DMSO	0.891717	1.4873	2.09259
		CoCl2	2.41979	2.43578	3.13868
		CoCl2+SX	1.40459	1.29203	1.81174
		CoCl2+GLU	1.53744	1.96787	2.22473
Figure8B	P-STAT3/GAPDH	DMSO	0.985844	1.1702	1.16108
		stattic	0.583605	0.789841	0.539193
		CoCl2	1.9239	2.22744	2.1074
		CoCl2+SX	0.949124	1.08364	0.947129
		CoCl2+GLU	0.99342	2.19151	0.922839
		CoCl2+stattic	1.03466	1.39109	0.650312
